# Supplementary material for: Relationship between Cardiovascular Risk Factors and Composite Cardiovascular Outcomes in Patients Hospitalized with Takotsubo Syndrome: A Nationwide Analysis
Source: Med Sci (Basel). 2023 Sep 21;11(3):62. doi: 10.3390/medsci11030062 (PMC10536314; doi:10.3390/medsci11030062)
Supplement: Supplementary file 1 [file medsci-11-00062-s001.zip]

Archive with 1 entries (1 files):
- medsci-2589175-supplementary.pdf
